# Supplementary material for: Traumatic Proximal Femoral Fractures during COVID-19 Pandemic in the US: An ACS NSQIP® Analysis
Source: J Clin Med. 2022 Nov 16;11(22):6778. doi: 10.3390/jcm11226778 (PMC9697726; doi:10.3390/jcm11226778)
Supplement: Supplementary file 1 [file jcm-11-06778-s001.zip]

Archive with 1 entries (1 files):
- jcm-1988118-supplementary.xlsx
