# Supplementary material for: Traumatic Proximal Femoral Fractures during COVID-19 Pandemic in the US: An ACS NSQIP® Analysis
Source: J Clin Med. 2022 Nov 16;11(22):6778. doi: 10.3390/jcm11226778 (PMC9697726; doi:10.3390/jcm11226778)
Supplement: Supplementary file 1 [file jcm-11-06778-s001.zip › jcm-1988118-supplementary.xlsx]

## Sheet: Table S1
Post-op Diagnosis (ICD 10)
		Frequency	Percent	Valid Percent	Cumulative Percent
Valid	S72	303	0.570299	0.570299	0.570299
	S72.0	45	0.0846979	0.0846979	0.654997
	S72.00	688	1.29494	1.29494	1.94993
	S72.001	180	0.338792	0.338792	2.28873
	S72.001A	5981	11.2573	11.2573	13.546
	S72.002	165	0.310559	0.310559	13.8566
	S72.002A	6363	11.9763	11.9763	25.8329
	S72.009	15	0.0282326	0.0282326	25.8611
	S72.009A	518	0.974967	0.974967	26.8361
	S72.01	168	0.316206	0.316206	27.1523
	S72.011	157	0.295502	0.295502	27.4478
	S72.011A	3103	5.84039	5.84039	33.2882
	S72.012	172	0.323734	0.323734	33.6119
	S72.012A	3247	6.11142	6.11142	39.7233
	S72.019	90	0.169396	0.169396	39.8927
	S72.019A	19	0.0357613	0.0357613	39.9285
	S72.03	61	0.114813	0.114813	40.0433
	S72.031	63	0.118577	0.118577	40.1619
	S72.031A	520	0.978731	0.978731	41.1406
	S72.032	30	0.0564653	0.0564653	41.1971
	S72.032A	567	1.06719	1.06719	42.2643
	S72.033	4	0.0075287	0.0075287	42.2718
	S72.033A	2	0.00376435	0.00376435	42.2756
	S72.034A	24	0.0451722	0.0451722	42.3207
	S72.035A	21	0.0395257	0.0395257	42.3602
	S72.04	39	0.0734049	0.0734049	42.4337
	S72.041	222	0.417843	0.417843	42.8515
	S72.041A	1018	1.91605	1.91605	44.7676
	S72.042	225	0.42349	0.42349	45.191
	S72.042A	1059	1.99322	1.99322	47.1843
	S72.043	52	0.0978731	0.0978731	47.2821
	S72.043A	16	0.0301148	0.0301148	47.3123
	S72.044	24	0.0451722	0.0451722	47.3574
	S72.044A	94	0.176925	0.176925	47.5343
	S72.045	24	0.0451722	0.0451722	47.5795
	S72.045A	137	0.257858	0.257858	47.8374
	S72.046	5	0.00941088	0.00941088	47.8468
	S72.046A	3	0.00564653	0.00564653	47.8524
	S72.05	6	0.0112931	0.0112931	47.8637
	S72.051	2	0.00376435	0.00376435	47.8675
	S72.051A	61	0.114813	0.114813	47.9823
	S72.052	1	0.00188218	0.00188218	47.9842
	S72.052A	52	0.0978731	0.0978731	48.0821
	S72.059A	1	0.00188218	0.00188218	48.0839
	S72.06	118	0.222097	0.222097	48.306
	S72.061	23	0.04329	0.04329	48.3493
	S72.061A	33	0.0621118	0.0621118	48.4114
	S72.062	15	0.0282326	0.0282326	48.4397
	S72.062A	42	0.0790514	0.0790514	48.5187
	S72.064	1	0.00188218	0.00188218	48.5206
	S72.064A	2	0.00376435	0.00376435	48.5244
	S72.065A	1	0.00188218	0.00188218	48.5263
	S72.09	283	0.532656	0.532656	49.0589
	S72.091	46	0.0865801	0.0865801	49.1455
	S72.091A	354	0.66629	0.66629	49.8118
	S72.092	23	0.04329	0.04329	49.8551
	S72.092A	377	0.70958	0.70958	50.5647
	S72.099	2	0.00376435	0.00376435	50.5684
	S72.099A	5	0.00941088	0.00941088	50.5778
	S72.1	5	0.00941088	0.00941088	50.5872
	S72.10	304	0.572181	0.572181	51.1594
	S72.101	23	0.04329	0.04329	51.2027
	S72.101A	163	0.306795	0.306795	51.5095
	S72.102	21	0.0395257	0.0395257	51.549
	S72.102A	120	0.225861	0.225861	51.7749
	S72.109	2	0.00376435	0.00376435	51.7787
	S72.109A	11	0.0207039	0.0207039	51.7994
	S72.11	6	0.0112931	0.0112931	51.8107
	S72.111	44	0.0828157	0.0828157	51.8935
	S72.111A	138	0.25974	0.25974	52.1532
	S72.112	25	0.0470544	0.0470544	52.2003
	S72.112A	159	0.299266	0.299266	52.4995
	S72.113	2	0.00376435	0.00376435	52.5033
	S72.113A	8	0.0150574	0.0150574	52.5184
	S72.114	2	0.00376435	0.00376435	52.5221
	S72.114A	34	0.063994	0.063994	52.5861
	S72.115A	25	0.0470544	0.0470544	52.6332
	S72.116	1	0.00188218	0.00188218	52.635
	S72.116A	1	0.00188218	0.00188218	52.6369
	S72.12	1	0.00188218	0.00188218	52.6388
	S72.121A	47	0.0884623	0.0884623	52.7273
	S72.122	2	0.00376435	0.00376435	52.731
	S72.122A	50	0.0941088	0.0941088	52.8251
	S72.123A	2	0.00376435	0.00376435	52.8289
	S72.124A	7	0.0131752	0.0131752	52.8421
	S72.125A	3	0.00564653	0.00564653	52.8477
	S72.14	345	0.649351	0.649351	53.4971
	S72.141	610	1.14813	1.14813	54.6452
	S72.141A	8914	16.7777	16.7777	71.4229
	S72.142	640	1.20459	1.20459	72.6275
	S72.142A	9466	17.8167	17.8167	90.4442
	S72.143	244	0.459251	0.459251	90.9034
	S72.143A	211	0.397139	0.397139	91.3006
	S72.144	90	0.169396	0.169396	91.47
	S72.144A	1035	1.94805	1.94805	93.418
	S72.145	101	0.1901	0.1901	93.6081
	S72.145A	961	1.80877	1.80877	95.4169
	S72.146	35	0.0658762	0.0658762	95.4828
	S72.146A	6	0.0112931	0.0112931	95.4941
	S72.2	48	0.0903444	0.0903444	95.5844
	S72.21	127	0.239036	0.239036	95.8235
	S72.21XA	976	1.837	1.837	97.6605
	S72.22	126	0.237154	0.237154	97.8976
	S72.22Xa	1	0.00188218	0.00188218	97.8995
	S72.22XA	943	1.77489	1.77489	99.6744
	S72.23	24	0.0451722	0.0451722	99.7196
	S72.23XA	23	0.04329	0.04329	99.7628
	S72.24	4	0.0075287	0.0075287	99.7704
	S72.24XA	49	0.0922266	0.0922266	99.8626
	S72.25	9	0.0169396	0.0169396	99.8795
	S72.25XA	60	0.112931	0.112931	99.9925
	S72.26	4	0.0075287	0.0075287	100
	Total	53130	100	100
Post-op Diagnosis Text
		Frequency	Percent	Valid Percent	Cumulative Percent
Valid	Articular fracture of head of femur	118	0.222097	0.222097	0.222097
	Displaced articular fracture of head of left femur	15	0.0282326	0.0282326	0.250329
	Displaced articular fracture of head of left femur, initial encounter for closed fracture	42	0.0790514	0.0790514	0.329381
	Displaced articular fracture of head of right femur	23	0.04329	0.04329	0.372671
	Displaced articular fracture of head of right femur, initial encounter for closed fracture	33	0.0621118	0.0621118	0.434783
	Displaced fracture of base of neck of left femur	225	0.42349	0.42349	0.858272
	Displaced fracture of base of neck of left femur, initial encounter for closed fracture	1059	1.99322	1.99322	2.8515
	Displaced fracture of base of neck of right femur	222	0.417843	0.417843	3.26934
	Displaced fracture of base of neck of right femur, initial encounter for closed fracture	1018	1.91605	1.91605	5.18539
	Displaced fracture of base of neck of unspecified femur	52	0.0978731	0.0978731	5.28327
	Displaced fracture of base of neck of unspecified femur, initial encounter for closed fracture	16	0.0301148	0.0301148	5.31338
	Displaced fracture of greater trochanter of left femur	25	0.0470544	0.0470544	5.36044
	Displaced fracture of greater trochanter of left femur, initial encounter for closed fracture	159	0.299266	0.299266	5.6597
	Displaced fracture of greater trochanter of right femur	44	0.0828157	0.0828157	5.74252
	Displaced fracture of greater trochanter of right femur, initial encounter for closed fracture	138	0.25974	0.25974	6.00226
	Displaced fracture of greater trochanter of unspecified femur	2	0.00376435	0.00376435	6.00602
	Displaced fracture of greater trochanter of unspecified femur, initial encounter for closed fracture	8	0.0150574	0.0150574	6.02108
	Displaced fracture of lesser trochanter of left femur	2	0.00376435	0.00376435	6.02484
	Displaced fracture of lesser trochanter of left femur, initial encounter for closed fracture	50	0.0941088	0.0941088	6.11895
	Displaced fracture of lesser trochanter of right femur, initial encounter for closed fracture	47	0.0884623	0.0884623	6.20742
	Displaced fracture of lesser trochanter of unspecified femur, initial encounter for closed fracture	2	0.00376435	0.00376435	6.21118
	Displaced intertrochanteric fracture of left femur	640	1.20459	1.20459	7.41577
	Displaced intertrochanteric fracture of left femur, initial encounter for closed fracture	9466	17.8167	17.8167	25.2324
	Displaced intertrochanteric fracture of right femur	610	1.14813	1.14813	26.3806
	Displaced intertrochanteric fracture of right femur, initial encounter for closed fracture	8914	16.7777	16.7777	43.1583
	Displaced intertrochanteric fracture of unspecified femur	244	0.459251	0.459251	43.6175
	Displaced intertrochanteric fracture of unspecified femur, initial encounter for closed fracture	211	0.397139	0.397139	44.0147
	Displaced midcervical fracture of left femur	30	0.0564653	0.0564653	44.0711
	Displaced midcervical fracture of left femur, initial encounter for closed fracture	567	1.06719	1.06719	45.1383
	Displaced midcervical fracture of right femur	63	0.118577	0.118577	45.2569
	Displaced midcervical fracture of right femur, initial encounter for closed fracture	520	0.978731	0.978731	46.2356
	Displaced midcervical fracture of unspecified femur	4	0.0075287	0.0075287	46.2432
	Displaced midcervical fracture of unspecified femur, initial encounter for closed fracture	2	0.00376435	0.00376435	46.2469
	Displaced subtrochanteric fracture of left femur	126	0.237154	0.237154	46.4841
	Displaced subtrochanteric fracture of left femur, initial encounter for closed fracture	943	1.77489	1.77489	48.259
	Displaced subtrochanteric fracture of right femur	127	0.239036	0.239036	48.498
	Displaced subtrochanteric fracture of right femur, initial encounter for closed fracture	976	1.837	1.837	50.335
	Displaced subtrochanteric fracture of unspecified femur	24	0.0451722	0.0451722	50.3802
	Displaced subtrochanteric fracture of unspecified femur, initial encounter for closed fracture	23	0.04329	0.04329	50.4235
	Fracture of base of neck of femur	39	0.0734049	0.0734049	50.4969
	Fracture of femur	303	0.570299	0.570299	51.0672
	Fracture of greater trochanter of femur	6	0.0112931	0.0112931	51.0785
	Fracture of head and neck of femur	45	0.0846979	0.0846979	51.1632
	Fracture of lesser trochanter of femur	1	0.00188218	0.00188218	51.1651
	Fracture of unspecified part of neck of femur	688	1.29494	1.29494	52.46
	Fracture of unspecified part of neck of left femur	165	0.310559	0.310559	52.7706
	Fracture of unspecified part of neck of left femur, initial encounter for closed fracture	6363	11.9763	11.9763	64.7468
	Fracture of unspecified part of neck of right femur	180	0.338792	0.338792	65.0856
	Fracture of unspecified part of neck of right femur, initial encounter for closed fracture	5981	11.2573	11.2573	76.3429
	Fracture of unspecified part of neck of unspecified femur	15	0.0282326	0.0282326	76.3712
	Fracture of unspecified part of neck of unspecified femur, initial encounter for closed fracture	518	0.974967	0.974967	77.3461
	Intertrochanteric fracture of femur	345	0.649351	0.649351	77.9955
	Midcervical fracture of femur	61	0.114813	0.114813	78.1103
	Nondisplaced articular fracture of head of left femur, initial encounter for closed fracture	1	0.00188218	0.00188218	78.1122
	Nondisplaced articular fracture of head of right femur	1	0.00188218	0.00188218	78.1141
	Nondisplaced articular fracture of head of right femur, initial encounter for closed fracture	2	0.00376435	0.00376435	78.1178
	Nondisplaced fracture of base of neck of left femur	24	0.0451722	0.0451722	78.163
	Nondisplaced fracture of base of neck of left femur, initial encounter for closed fracture	137	0.257858	0.257858	78.4209
	Nondisplaced fracture of base of neck of right femur	24	0.0451722	0.0451722	78.466
	Nondisplaced fracture of base of neck of right femur, initial encounter for closed fracture	94	0.176925	0.176925	78.643
	Nondisplaced fracture of base of neck of unspecified femur	5	0.00941088	0.00941088	78.6524
	Nondisplaced fracture of base of neck of unspecified femur, initial encounter for closed fracture	3	0.00564653	0.00564653	78.658
	Nondisplaced fracture of greater trochanter of left femur, initial encounter for closed fracture	25	0.0470544	0.0470544	78.7051
	Nondisplaced fracture of greater trochanter of right femur	2	0.00376435	0.00376435	78.7088
	Nondisplaced fracture of greater trochanter of right femur, initial encounter for closed fracture	34	0.063994	0.063994	78.7728
	Nondisplaced fracture of greater trochanter of unspecified femur	1	0.00188218	0.00188218	78.7747
	Nondisplaced fracture of greater trochanter of unspecified femur, initial encounter for closed fracture	1	0.00188218	0.00188218	78.7766
	Nondisplaced fracture of lesser trochanter of left femur, initial encounter for closed fracture	3	0.00564653	0.00564653	78.7822
	Nondisplaced fracture of lesser trochanter of right femur, initial encounter for closed fracture	7	0.0131752	0.0131752	78.7954
	Nondisplaced intertrochanteric fracture of left femur	101	0.1901	0.1901	78.9855
	Nondisplaced intertrochanteric fracture of left femur, initial encounter for closed fracture	961	1.80877	1.80877	80.7943
	Nondisplaced intertrochanteric fracture of right femur	90	0.169396	0.169396	80.9637
	Nondisplaced intertrochanteric fracture of right femur, initial encounter for closed fracture	1035	1.94805	1.94805	82.9117
	Nondisplaced intertrochanteric fracture of unspecified femur	35	0.0658762	0.0658762	82.9776
	Nondisplaced intertrochanteric fracture of unspecified femur, initial encounter for closed fracture	6	0.0112931	0.0112931	82.9889
	Nondisplaced midcervical fracture of left femur, initial encounter for closed fracture	21	0.0395257	0.0395257	83.0284
	Nondisplaced midcervical fracture of right femur, initial encounter for closed fracture	24	0.0451722	0.0451722	83.0736
	Nondisplaced subtrochanteric fracture of left femur	9	0.0169396	0.0169396	83.0905
	Nondisplaced subtrochanteric fracture of left femur, initial encounter for closed fracture	60	0.112931	0.112931	83.2035
	Nondisplaced subtrochanteric fracture of right femur	4	0.0075287	0.0075287	83.211
	Nondisplaced subtrochanteric fracture of right femur, initial encounter for closed fracture	49	0.0922266	0.0922266	83.3032
	Nondisplaced subtrochanteric fracture of unspecified femur	4	0.0075287	0.0075287	83.3107
	NULL	1	0.00188218	0.00188218	83.3126
	Other fracture of head and neck of femur	283	0.532656	0.532656	83.8453
	Other fracture of head and neck of left femur	23	0.04329	0.04329	83.8886
	Other fracture of head and neck of left femur, initial encounter for closed fracture	377	0.70958	0.70958	84.5982
	Other fracture of head and neck of right femur	46	0.0865801	0.0865801	84.6847
	Other fracture of head and neck of right femur, initial encounter for closed fracture	354	0.66629	0.66629	85.351
	Other fracture of head and neck of unspecified femur	2	0.00376435	0.00376435	85.3548
	Other fracture of head and neck of unspecified femur, initial encounter for closed fracture	5	0.00941088	0.00941088	85.3642
	Pertrochanteric fracture	5	0.00941088	0.00941088	85.3736
	Subtrochanteric fracture of femur	48	0.0903444	0.0903444	85.464
	Unspecified fracture of head of femur	6	0.0112931	0.0112931	85.4752
	Unspecified fracture of head of left femur	1	0.00188218	0.00188218	85.4771
	Unspecified fracture of head of left femur, initial encounter for closed fracture	52	0.0978731	0.0978731	85.575
	Unspecified fracture of head of right femur	2	0.00376435	0.00376435	85.5788
	Unspecified fracture of head of right femur, initial encounter for closed fracture	61	0.114813	0.114813	85.6936
	Unspecified fracture of head of unspecified femur, initial encounter for closed fracture	1	0.00188218	0.00188218	85.6955
	Unspecified intracapsular fracture of femur	168	0.316206	0.316206	86.0117
	Unspecified intracapsular fracture of left femur	172	0.323734	0.323734	86.3354
	Unspecified intracapsular fracture of left femur, initial encounter for closed fracture	3247	6.11142	6.11142	92.4468
	Unspecified intracapsular fracture of right femur	157	0.295502	0.295502	92.7423
	Unspecified intracapsular fracture of right femur, initial encounter for closed fracture	3103	5.84039	5.84039	98.5827
	Unspecified intracapsular fracture of unspecified femur	90	0.169396	0.169396	98.7521
	Unspecified intracapsular fracture of unspecified femur, initial encounter for closed fracture	19	0.0357613	0.0357613	98.7879
	Unspecified trochanteric fracture of femur	304	0.572181	0.572181	99.3601
	Unspecified trochanteric fracture of left femur	21	0.0395257	0.0395257	99.3996
	Unspecified trochanteric fracture of left femur, initial encounter for closed fracture	120	0.225861	0.225861	99.6254
	Unspecified trochanteric fracture of right femur	23	0.04329	0.04329	99.6687
	Unspecified trochanteric fracture of right femur, initial encounter for closed fracture	163	0.306795	0.306795	99.9755
	Unspecified trochanteric fracture of unspecified femur	2	0.00376435	0.00376435	99.9793
	Unspecified trochanteric fracture of unspecified femur, initial encounter for closed fracture	11	0.0207039	0.0207039	100
	Total	53130	100	100

## Sheet: Table S2. CPT Procedure Codes
CPT1
		Frequency	Percent	Valid Percent	Cumulative Percent
Valid	20902.00	1	0.0018613	0.0018613	0.0018613
	20956.00	1	0.0018613	0.0018613	0.00372259
	22325.00	1	0.0018613	0.0018613	0.00558389
	23120.00	2	0.00372259	0.00372259	0.00930648
	23470.00	40	0.0744518	0.0744518	0.0837583
	23472.00	6	0.0111678	0.0111678	0.0949261
	23480.00	1	0.0018613	0.0018613	0.0967874
	23491.00	1	0.0018613	0.0018613	0.0986487
	23515.00	1	0.0018613	0.0018613	0.10051
	23615.00	8	0.0148904	0.0148904	0.1154
	23616.00	2	0.00372259	0.00372259	0.119123
	24515.00	3	0.00558389	0.00558389	0.124707
	24516.00	3	0.00558389	0.00558389	0.130291
	24545.00	2	0.00372259	0.00372259	0.134013
	24546.00	1	0.0018613	0.0018613	0.135875
	24586.00	1	0.0018613	0.0018613	0.137736
	24685.00	6	0.0111678	0.0111678	0.148904
	25515.00	1	0.0018613	0.0018613	0.150765
	25607.00	8	0.0148904	0.0148904	0.165655
	25608.00	2	0.00372259	0.00372259	0.169378
	25609.00	1	0.0018613	0.0018613	0.171239
	26727.00	1	0.0018613	0.0018613	0.173101
	26735.00	1	0.0018613	0.0018613	0.174962
	27030.00	2	0.00372259	0.00372259	0.178684
	27033.00	1	0.0018613	0.0018613	0.180546
	27036.00	1	0.0018613	0.0018613	0.182407
	27048.00	1	0.0018613	0.0018613	0.184268
	27066.00	1	0.0018613	0.0018613	0.18613
	27110.00	1	0.0018613	0.0018613	0.187991
	27120.00	9	0.0167517	0.0167517	0.204743
	27122.00	23	0.0428098	0.0428098	0.247552
	27125.00	5425	10.0975	10.0975	10.3451
	27130.00	3110	5.78863	5.78863	16.1337
	27132.00	83	0.154488	0.154488	16.2882
	27134.00	112	0.208465	0.208465	16.4967
	27137.00	13	0.0241969	0.0241969	16.5209
	27138.00	110	0.204743	0.204743	16.7256
	27140.00	17	0.031642	0.031642	16.7572
	27147.00	3	0.00558389	0.00558389	16.7628
	27156.00	2	0.00372259	0.00372259	16.7666
	27165.00	104	0.193575	0.193575	16.9601
	27170.00	1	0.0018613	0.0018613	16.962
	27176.00	6	0.0111678	0.0111678	16.9732
	27177.00	3	0.00558389	0.00558389	16.9787
	27181.00	2	0.00372259	0.00372259	16.9825
	27185.00	1	0.0018613	0.0018613	16.9843
	27187.00	112	0.208465	0.208465	17.1928
	27215.00	5	0.00930648	0.00930648	17.2021
	27217.00	1	0.0018613	0.0018613	17.204
	27226.00	8	0.0148904	0.0148904	17.2189
	27227.00	3	0.00558389	0.00558389	17.2244
	27228.00	2	0.00372259	0.00372259	17.2282
	27236.00	15825	29.455	29.455	46.6832
	27244.00	3456	6.43264	6.43264	53.1158
	27245.00	23885	44.4571	44.4571	97.5729
	27248.00	178	0.331311	0.331311	97.9042
	27253.00	4	0.00744518	0.00744518	97.9116
	27254.00	85	0.15821	0.15821	98.0698
	27258.00	1	0.0018613	0.0018613	98.0717
	27259.00	7	0.0130291	0.0130291	98.0847
	27269.00	129	0.240107	0.240107	98.3248
	27284.00	1	0.0018613	0.0018613	98.3267
	27295.00	1	0.0018613	0.0018613	98.3286
	27299.00	5	0.00930648	0.00930648	98.3379
	27310.00	1	0.0018613	0.0018613	98.3397
	27345.00	1	0.0018613	0.0018613	98.3416
	27356.00	1	0.0018613	0.0018613	98.3434
	27360.00	1	0.0018613	0.0018613	98.3453
	27365.00	8	0.0148904	0.0148904	98.3602
	27380.00	2	0.00372259	0.00372259	98.3639
	27385.00	1	0.0018613	0.0018613	98.3658
	27425.00	2	0.00372259	0.00372259	98.3695
	27440.00	1	0.0018613	0.0018613	98.3714
	27445.00	5	0.00930648	0.00930648	98.3807
	27447.00	17	0.031642	0.031642	98.4123
	27450.00	1	0.0018613	0.0018613	98.4142
	27454.00	5	0.00930648	0.00930648	98.4235
	27465.00	3	0.00558389	0.00558389	98.4291
	27470.00	11	0.0204743	0.0204743	98.4495
	27472.00	2	0.00372259	0.00372259	98.4533
	27486.00	2	0.00372259	0.00372259	98.457
	27487.00	2	0.00372259	0.00372259	98.4607
	27495.00	30	0.0558389	0.0558389	98.5165
	27506.00	534	0.993932	0.993932	99.5105
	27507.00	61	0.113539	0.113539	99.624
	27509.00	71	0.132152	0.132152	99.7562
	27511.00	19	0.0353646	0.0353646	99.7915
	27513.00	12	0.0223356	0.0223356	99.8139
	27514.00	37	0.068868	0.068868	99.8827
	27524.00	3	0.00558389	0.00558389	99.8883
	27535.00	2	0.00372259	0.00372259	99.892
	27590.00	2	0.00372259	0.00372259	99.8958
	27599.00	25	0.0465324	0.0465324	99.9423
	27745.00	3	0.00558389	0.00558389	99.9479
	27756.00	4	0.00744518	0.00744518	99.9553
	27758.00	1	0.0018613	0.0018613	99.9572
	27759.00	3	0.00558389	0.00558389	99.9628
	27769.00	1	0.0018613	0.0018613	99.9646
	27784.00	1	0.0018613	0.0018613	99.9665
	27792.00	1	0.0018613	0.0018613	99.9684
	27814.00	2	0.00372259	0.00372259	99.9721
	27822.00	1	0.0018613	0.0018613	99.9739
	27880.00	1	0.0018613	0.0018613	99.9758
	27899.00	1	0.0018613	0.0018613	99.9777
	29850.00	1	0.0018613	0.0018613	99.9795
	29879.00	1	0.0018613	0.0018613	99.9814
	29881.00	1	0.0018613	0.0018613	99.9832
	29883.00	1	0.0018613	0.0018613	99.9851
	29888.00	1	0.0018613	0.0018613	99.987
	44140.00	1	0.0018613	0.0018613	99.9888
	44144.00	1	0.0018613	0.0018613	99.9907
	49324.00	1	0.0018613	0.0018613	99.9926
	49520.00	1	0.0018613	0.0018613	99.9944
	58661.00	1	0.0018613	0.0018613	99.9963
	63045.00	1	0.0018613	0.0018613	99.9981
	63047.00	1	0.0018613	0.0018613	100
	Total	53726	100	100
